# Supplementary material for: Comparison Analysis of Different DNA Extraction Methods on Suitability for Long-Read Metagenomic Nanopore Sequencing
Source: Front Cell Infect Microbiol. 2022 Jun 28;12:919903. doi: 10.3389/fcimb.2022.919903 (PMC9273838; doi:10.3389/fcimb.2022.919903)
Supplement: Supplementary file 1 [file Table_1.xlsx]

## Sheet: Sheet1
Table S1. Number of microbial species and total microbial reads observed by mNGS for three DNA extraction methods.
Sample ID	Control			ML			EL
	Species number	Microbial reads number	Microbial proportion	Species number	Microbial reads number	Microbial proportion	Species number	Microbial reads number	Microbial proportion
P1	3	14	0.00129522	21	40	0.000294122	4	131	0.0119145
P2	2	26	0.00209188	4	73	0.0010293	6	965	0.0132688
P3	4	7	0.000136412	5	28	0.00045648	7	125	0.00501927
P4	4	223	0.00683672	7	685	0.00429491	22	57224	0.314357
P5	2	2	4.22663e-05	3	3	4.99725e-05	3	35	0.000842683
P6	5	1205	0.0295206	4	203	0.0144535	4	4214	0.232548
P7	5	38	0.0013947	7	180	0.00181231	12	253	0.00115794
P8	3	119	0.00240477	4	183	0.00145078	3	716	0.0408489
P9	2	6	0.000232657	3	5	0.000218713	6	134	0.00306377
P10	1	1	3.12774e-05	3	3	2.70949e-05	6	7	0.000147979
P11	2	4	0.000111829	2	12	0.000102195	3	22	0.00103011
P12	1	3	0.000237643	1	12	0.000568101	3	639	0.0138955
P13	24	7550	0.172745	23	12675	0.226902	22	20582	0.598453
P14	1	2	3.85104e-05	2	3	4.5951e-05	3	56	0.000978491
P15	36	13307	0.430954	8	276	0.227911	22	46207	0.814651
P16	4	1238	0.0217064	3	108	0.0586319	5	17241	0.598604
P17	3	65	0.000955882	4	40	0.000885328	8	2796	0.0659994
P18	22	3302	0.109085	54	16343	0.121225	18	1151	0.171842
P19	44	13055	0.23043	33	5622	0.20969	27	1602	0.182877
P20	2	323	0.0113937	2	429	0.0126826	4	439	0.0161557
Abbreviations: ML, mechanical lysis; EL, enzymatic lysis.
